# Supplementary material for: MEF2C Directly Interacts with Pre-miRNAs and Distinct RNPs to Post-Transcriptionally Regulate miR-23a-miR-27a-miR-24-2 microRNA Cluster Member Expression
Source: Noncoding RNA. 2024 May 17;10(3):32. doi: 10.3390/ncrna10030032 (PMC11130849; doi:10.3390/ncrna10030032)
Supplement: Supplementary file 1 [file ncrna-10-00032-s001.zip]

Archive with 1 entries (1 files):
- Mef2c RNPs Supplementary Materials.pdf
